# Supplementary material for: Planetary Health Diet Compared to Dutch Dietary Guidelines: Nutritional Content and Adequacy
Source: Nutrients. 2024 Jul 11;16(14):2219. doi: 10.3390/nu16142219 (PMC11280056; doi:10.3390/nu16142219)
Supplement: Supplementary file 1 [file nutrients-16-02219-s001.zip]

Archive with 7 entries (7 files):
- Supplementary Material S1 EAT-lancet guidelines.pdf
- Supplementary Material S2 Dutch dietary guidelines.pdf
- Supplementary Material S3 Nutrient criteria Dutch Dietary Guidelines DDG.pdf
- Supplementary Material S4 Nutrient criteria PHD-NL diet.pdf
- Supplementary Material S5 Dutch nutrient recommendations.pdf
- Supplementary Material S6 Products per food (sub)group PHDNL DDGNL Diets.pdf
- Supplementary Material S7 PHDNL DDGNL Nutritional Content.xlsx
