# Supplementary material for: Planetary Health Diet Compared to Dutch Dietary Guidelines: Nutritional Content and Adequacy
Source: Nutrients. 2024 Jul 11;16(14):2219. doi: 10.3390/nu16142219 (PMC11280056; doi:10.3390/nu16142219)
Supplement: Supplementary file 1 [file nutrients-16-02219-s001.zip › Supplementary Material S7 PHDNL DDGNL Nutritional Content.xlsx]

## Sheet: PHD-NL
	Rice, wheat, corn and others	Potatoes and cassava	Dark green vegetables	Red and orange vegetables	Other vegetables	Fruits	Whole milk or derivate equivalents	Beef, lamb and pork	Chicken and other poultry	Eggs	Fish	Dry beans, lentils and peas	Soy foods	Peanuts	Tree nuts	Saturated fat	Unsaturated fat	Lard or tallow	All sweeteners	Total
Energy (kcal)	624.46	51.86	27.52	21.54	26.87	107.96	139.62	29.74	88.74	13.94	38.46	122.62	9.42	151.24	140.62	39.32	254.1	44.99	19.27	1952.27
Protein (g)	24.88	1.01	2.07	0.91	1.56	1.16	11.11	4.12	7.84	1.58	6.52	8.58	0.8	6.16	3.64	0.02	0.06	0	0.23	82.24
Vegetable protein (g)	24.79	1.01	2.07	0.91	1.56	1.16	0.13	0	0	0	0	8.58	0.79	6.16	3.64	0.01	0.06	0	0.15	51.01
Animal protein (g)	0.09	0	0	0	0	0	10.97	4.12	7.84	1.58	6.52	0	0.01	0	0	0.01	0	0	0.08	31.22
Total fat (g)	11.35	0.64	0.46	0.14	0.29	0.56	5.41	1.45	6.35	0.84	1.36	1.08	0.47	12.36	11.19	4.34	28.09	5	0.51	91.89
Saturated fat (g)	1.99	0.1	0.07	0.03	0.05	0.21	3.42	0.58	1.8	0.28	0.31	0.18	0.07	1.8	1.53	1.75	4.62	2.39	0.24	21.41
Polyunsaturated fat (g)	5.17	0.39	0.23	0.07	0.13	0.11	0.17	0.11	1.11	0.07	0.38	0.53	0.24	2.51	3.02	1.16	12.72	0.46	0.07	28.65
Monounsaturated fat (g)	3	0.11	0.01	0.02	0.02	0.15	1.23	0.57	2.69	0.34	0.5	0.16	0.14	7.43	6.04	1.11	9.36	1.62	0.14	34.65
Unsaturated fat, cis (g)	8.18	0.5	0.24	0.09	0.15	0.26	1.4	0.67	3.8	0.41	0.88	0.69	0.38	9.94	9.06	2.27	22.08	2.08	0.22	63.3
Transfat (g)	0	0	0	0	0	0	0.11	0.03	0.07	0	0	0	0	0	0	0.05	0.17	0.17	0.01	0.61
Linoleic acid (g)	4.32	0.36	0.06	0.06	0.08	0.08	0.1	0.08	0.95	0.06	0.05	0.34	0.21	2.48	2.76	1	9.15	0.34	0.06	22.56
Aloha linoleic acid b (mg)	0.63	0.03	0.14	0.01	0.05	0.02	0.03	0.01	0.02	0	0.02	0.19	0.02	0.01	0.24	0.12	2.96	0.04	0	4.55
Eicosapentaenoic acid (mg)	2.66	1.34	0	0.03	0	0	1.74	0.16	4.27	2.85	91.71	0.16	0.31	0	5.12	0.81	8.77	0	0.13	120.07
Docosahexaenoic acid (mg)	0.96	0	0	0	0	0	0.01	0.22	14.04	0	138.74	0	0	0	0	0.52	5.61	0	0	160.1
Marine fatty acids (EPA + DHA) (mg)	3.62	1.34	0	0.03	0	0	1.75	0.38	18.31	2.85	230.45	0.16	0.31	0	5.12	1.33	14.38	0	0.13	280.17
Cholesterol (mg)	1.22	0	0	0	0.01	0	17.99	10.57	55	34.75	23.46	0	0	0	0	1.73	0.43	3	1.08	149.24
Total carbohydrates (g)	96.93	9.95	2.57	3.57	3.4	22.93	10.92	0.05	0.08	0.02	0.05	15.7	0.35	3	5.6	0.04	0.26	0	3.38	178.8
Mono- and disaccharides (g)	5.42	0.85	1.46	3.21	1.99	21.35	9.78	0.02	0	0.02	0	1.25	0.29	1.04	3.08	0.02	0.05	0	2.8	52.63
Polysaccharides (g)	91.51	9.09	1.09	0.35	1.41	1.59	1.14	0.03	0.08	0	0.05	14.46	0.06	1.95	2.51	0.02	0.21	0	0.58	126.14
Fibre (g)	17.67	1.07	2.48	1.2	2.25	2.02	0.62	0.02	0	0	0	7.95	0.29	1.72	1.53	0.01	0.01	0	0.09	38.93
Alcohol (g)	0	0	0	0	0	0	0	0	0	0	0	0	0	0	0	0	0	0	0	0
Organic acids (g)	0	0	0	0	0	0.85	0.48	0	0	0	0	0	0	0	0	0	0	0	0.02	1.35
Calcium (mg)	95.63	5.68	74.1	16	40.88	35.02	346.15	1.46	3.44	6.43	9.97	58	29.44	13.04	26.95	5.15	20.98	0	5.53	793.84
Copper (mg)	0.61	0.04	0.06	0.04	0.06	0.08	0.04	0.03	0.05	0.01	0.02	0.29	0.01	0.16	0.23	0	0	0	0.01	1.73
Iron (mg)	5.27	0.28	1.27	0.36	0.63	0.63	0.17	0.46	1.12	0.23	0.22	2.35	0.09	0.45	0.83	0.01	0.03	0	0.06	14.45
Haem iron (mg)	0	0	0	0	0	0	0	0.25	0.37	0	0.06	0	0	0	0	0	0	0	0	0.68
Non-heam iron (mg)	5.27	0.28	1.27	0.36	0.63	0.63	0.17	0.22	0.75	0.23	0.16	2.35	0.09	0.45	0.83	0.01	0.03	0	0.06	13.77
Iodine (mg)	112.52	1.34	44.34	0.7	1.43	1.39	29.28	0.66	1.58	3.35	8.23	1.45	0.03	0.62	1.01	0.09	0.37	0	0.54	208.93
Potassium (mg)	615.93	190.73	359.55	232.49	240.7	379.94	367.41	73.55	117.33	18.94	86.14	439.49	17.75	181.53	165.69	2.37	9.47	0	17.79	3516.81
Magnesium (mg)	176.36	12.17	27.6	15.31	12.69	21.61	29.34	4.75	8.72	1.79	6.25	42.84	6.8	48.81	45.68	0.12	0.49	0	1.88	463.2
Sodium (mg)	810.68	36.77	28.79	201.47	94.98	11.87	153.47	21.3	41.43	20.28	59.76	117.1	9.59	96.48	13.8	13.94	24.77	0	8.87	1765.37
Phosphorus (mg)	501.03	27.63	51.57	21.37	39.58	37.18	252.73	43.38	83.07	23.27	65.76	145.79	13.43	105.92	99.31	1.44	5.65	0	6.24	1524.35
Selenium (mg)	15.84	0.3	1.56	0.05	0.85	0.69	3.12	2.58	7.04	2.04	6.74	11.46	0.3	3.64	36.94	0.01	0.07	0	0.13	93.35
Zinc (mg)	3.89	0.17	0.5	0.12	0.26	0.22	1.11	0.72	0.68	0.15	0.16	1.17	0.12	0.81	0.71	0	0	0.03	0.03	10.87
Beta carotene (µg)	0.65	414	1947.96	1062.83	622.77	227.12	29.14	2.53	0.02	0.07	0.35	165.19	0.36	0.52	4.2	4.4	0.34	0	64.34	4546.77
Retinol (µg)	2.39	0	0	0	0.03	0	55.45	269.88	725.59	19.8	15.49	0	0	0	0	48.45	195.65	0.44	2.77	1335.93
Retinol activity equivalents (µg)	2.42	34.41	164.79	100.11	56.2	25.31	57.99	270.08	725.71	19.8	15.53	16.57	0.02	0	0.36	48.81	195.68	0.44	6.46	1740.7
Vitamin B1 (mg)	0.4	0.06	0.06	0.05	0.06	0.23	0.07	0.06	0.08	0.01	0.02	0.17	0	0.03	0.11	0.01	0.11	0	0.02	1.56
Vitamin B2 (mg)	0.21	0.01	0.08	0.03	0.06	0.23	0.48	0.07	0.16	0.05	0.04	0.09	0.05	0.02	0.04	0.01	0.13	0	0.01	1.74
Vitamin B3 (mg)	5.52	0.5	0.5	0.36	0.55	2.5	0.29	1.08	2.91	0	1.24	0.94	0.01	3.9	0.83	0.07	0	0	0.36	21.57
Vitamin B6 (mg)	0.31	0.14	0.09	0.08	0.09	0.3	0.24	0.08	0.18	0.01	0.05	0.09	0	0.04	0.08	0.03	0.22	0	0.04	2.07
Vitamin B12 (μg)	0.02	0	0	0	0	0.3	0.77	0.57	3.15	0.17	0.85	0	0.09	0	0	0.03	0.08	0	0.04	6.06
Folic acid artificially added to the product (μg)	5.11	0	0	0	0	0	0	0	0	0	0	0	0	0	0	3.49	31.81	0	0.12	40.53
Folates (μg)	88.89	9.12	73.21	16.68	36.7	22.35	17.42	5.98	31.57	5.57	2.89	60.65	2.12	14.15	10.48	0	0	0	0.96	398.73
Folate equivalents (μg)	97.57	9.12	73.21	16.68	36.7	22.35	17.42	5.98	31.57	5.57	2.89	60.65	2.12	14.15	10.48	5.94	41.93	0	1.17	455.49
Vitamin C (mg)	0.17	6.65	30.84	14.83	16	45.95	4.9	0.53	2.33	0	0.27	4.75	0	0	0.1	0	0	0	2.75	130.08
Vitamin D (μg)	0.07	0	0	0	0	0	0.06	0.09	0.2	0.17	1.15	0	0.13	0	0	0.36	1.84	0.07	0.02	4.15
Vitamin E (mg)	1.96	0.27	0.91	0.49	0.36	1.93	0.14	0.09	0.42	0.37	0.2	0.4	0.21	1.43	1.56	0.87	7.55	0	0.29	19.46
Vitamin K (μg)	0.53	0.03	228.47	4.69	26.18	11.03	9.18	0.2	1.16	0	0	18.49	0	0	0.11	0.19	2.48	0	0.05	302.79
Vitamin K1 (μg)	0.53	0.03	228.47	4.69	25.21	3.56	0.62	0.08	0.21	0	0	18.49	0	0	0.11	0.09	2.48	0	0.03	284.6
Water (g)	113.4	39.79	91.75	93.84	91.44	172.31	219.83	13.93	27.4	10.75	20.26	115.11	23.09	0.6	3.12	2.36	11.58	0	26.62	1077.19
Added sugar (g)	0.77	0	0	0	0	0	0	0	0	0	0	0	0	0	0	0.01	0.05	0	2.04	2.87
Free sugar (g)	0.77	0	0	1.77	0	10.44	0	0	0	0	0	0	0	0	0	0.01	0.05	0	2.55	15.6

## Sheet: DDG-NL
	Vegetables	Fruit	Brown/ whole grain sandwiches	Whole grain products or potatoes	Fish	Legumes	Meat/ eggs	Unsalted nuts	Dairy	Cheese	Spreadable fats and cooking fats	Fluids	Other products	Total
Energy (kcal)	68.26	133.16	258.93	289.59	21.25	14.52	138.08	88.2	267.59	100.45	267.64	27.56	292.84	1968.07
Protein (g)	4.15	1.41	10.83	6.08	3.24	1.01	22.12	2.85	20.54	9.95	0.04	0.21	8.53	90.96
Vegetable protein (g)	4.15	1.41	10.83	5.94	0.04	1.01	0.03	2.85	2.04	0	0.04	0.21	3.18	31.73
Animal protein (g)	0	0	0	0.14	3.21	0	22.09	0	18.5	9.95	0	0	5.33	59.22
Total fat (g)	0.89	0.67	3.16	5.97	0.84	0.13	5.85	7.32	3.43	6.54	29.61	0	9.88	74.29
Saturated fat (g)	0.15	0.11	0.55	0.98	0.2	0.02	2.2	1.03	1.44	4.09	4.88	0	3.7	19.33
Polyunsaturated fat (g)	0.42	0.2	1.33	3.45	0.24	0.06	0.67	1.73	0.61	0.22	13.66	0	1.79	24.39
Monounsaturated fat (g)	0.05	0.23	0.85	1.18	0.3	0.02	2.03	4.18	0.67	1.58	9.57	0	3.55	24.22
Unsaturated fat, cis (g)	0.47	0.43	2.19	4.62	0.54	0.08	2.7	5.91	1.28	1.8	23.23	0	5.35	48.61
Transfat (g)	0	0	0	0	0.01	0	0.11	0	0	0.12	0.1	0	0.13	0.48
Linoleic acid (g)	0.2	0.15	1.08	3.33	0.05	0.04	0.48	1.62	0.51	0.13	9.15	0	1.5	18.22
Aloha linoleic acid b (mg)	0.2	0.05	0.25	0.1	0.01	0.02	0.03	0.11	0.06	0.04	4.04	0	0.16	5.06
Eicosapentaenoic acid (mg)	0	0	0	8.6	43.16	0.02	2.6	1.95	0.48	3.03	5.16	0	2.05	67.07
Docosahexaenoic acid (mg)	0	0	0	0.71	66.56	0	7.38	0	0	0.02	2.96	0	0.93	78.56
Marine fatty acids (EPA + DHA) (mg)	0	0	0	9.31	109.72	0.02	9.99	1.95	0.49	3.05	8.12	0	2.99	145.63
Cholesterol (mg)	0.01	0	0.7	0.07	11.47	0	72.56	0	10.05	20.27	0.26	0	18.93	134.33
Total carbohydrates (g)	8.14	26.51	43.02	50.08	0.19	1.87	0.24	2.24	37.04	0.42	0.24	6.65	38.83	215.47
Mono- and disaccharides (g)	5.38	23.97	2.57	2.47	0.01	0.14	0.05	0.63	33.34	0.4	0	6.64	25.09	97.69
Polysaccharides (g)	2.78	2.51	40.43	47.56	0.18	1.74	0.19	1.6	2.72	0.02	0.24	0.01	14.68	114.66
Fibre (g)	5.71	3.49	7.61	5.63	0.01	0.92	0.05	0.97	3.16	0.01	0	0.01	2.16	29.73
Alcohol (g)	0	0	0	0	0	0	0	0	0	0	0	0	1.36	1.36
Organic acids (g)	0	0.85	0	0	0	0	0	0	0.51	0	0	0	0.22	1.58
Calcium (mg)	121.88	27.74	39.85	27.21	5.61	6.43	7.41	11.9	708.53	322.86	34.81	169.51	124.85	1608.59
Copper (mg)	0.14	0.14	0.23	0.21	0.01	0.03	0.16	0.12	0.11	0.02	0	0.06	0.17	1.39
Iron (mg)	2.03	0.65	2.26	1.42	0.11	0.28	2.68	0.4	0.76	0.08	0.02	0.2	1.47	12.37
Haem iron (mg)	0	0	0	0	0.03	0	1.33	0	0	0	0	0	0.08	1.44
Non-heam iron (mg)	2.03	0.65	2.26	1.42	0.08	0.28	1.36	0.4	0.76	0.08	0.02	0.2	1.39	10.93
Iodine (mg)	4.17	1.97	58.65	5.36	5.45	0.16	3.45	0.41	66.76	6.71	0.24	2.01	19.4	174.73
Potassium (mg)	719.07	450.94	286.7	702.47	43.63	50.22	361.14	98.57	853.15	45.1	6.74	101.17	332.58	4051.48
Magnesium (mg)	43.57	23.92	63.41	57.4	3.32	4.95	24.41	29.13	81.21	11.55	0.32	38.65	36.67	418.51
Sodium (mg)	141.08	9.28	379.96	219.11	35.05	12.96	84.31	25.56	277.76	241.03	10.04	10.5	275.33	1721.97
Phosphorus (mg)	104.53	39.74	196.39	170.77	32.56	17.09	225.33	62.34	478.74	215	3.74	6.09	153.2	1705.52
Selenium (mg)	2.27	0.88	4.65	4.78	3.68	1.27	15.58	7.69	4.68	3.84	0.05	0	5.3	54.66
Zinc (mg)	0.85	0.31	1.49	1.01	0.08	0.14	3.25	0.49	1.76	1.42	0	0.07	1.23	12.1
Beta carotene (µg)	3255.64	273.54	0.06	770.22	0.28	17.93	8.84	0.85	38.88	29.43	0.6	0	429.71	4825.98
Retinol (µg)	0.04	0	1.77	0	6.87	0	1640.01	0	32.51	58.34	130.2	0	77.05	1946.79
Retinol activity equivalents (µg)	289.28	35.63	1.77	63.98	6.9	1.8	1640.74	0.07	36.43	60.76	130.24	0	106.58	2374.19
Vitamin B1 (mg)	0.16	0.08	0.15	0.22	0.01	0.02	0.25	0.05	0.17	0.01	0.09	0.01	0.25	1.46
Vitamin B2 (mg)	0.16	0.05	0.1	0.07	0.02	0.01	0.35	0.02	1.07	0.12	0.1	0.01	0.28	2.35
Vitamin B3 (mg)	1.31	0.8	2.01	3.26	0.61	0.11	6.06	1.37	0.53	0.04	0	0.4	3.81	20.3
Vitamin B6 (mg)	0.22	0.13	0.12	0.55	0.02	0.01	0.42	0.03	0.52	0.02	0.2	0.05	0.37	2.68
Vitamin B12 (μg)	0	0	0.02	0	0.41	0	4.47	0	1.73	0.61	0.07	0	0.61	7.92
Folic acid artificially added to the product (μg)	0	0	1.93	0	0	0	0	0	10.69	0	15.2	0	10.01	37.82
Folates (μg)	118.16	20.02	38.36	34.61	1.49	6.62	43.64	7.81	37.78	8.95	0	8.63	20.28	346.34
Folate equivalents (μg)	118.16	20.02	41.63	34.61	1.49	6.62	43.64	7.81	55.97	8.95	25.83	8.63	37.27	410.63
Vitamin C (mg)	54.79	45.97	0.13	21.38	0.12	0.5	2.96	0.02	15.02	0.09	0	0	23.88	164.86
Vitamin D (μg)	0	0	0.05	0	0.53	0	0.39	0	0.45	0.06	1.22	0	0.49	3.2
Vitamin E (mg)	1.52	0.73	0.31	1.12	0.11	0.05	0.54	0.87	0.54	0.14	7.47	0	2.78	16.17
Vitamin K (μg)	235.67	7.39	0.09	0.43	0	2.08	1.07	0	9.42	10.8	4.21	0	9.37	280.55
Vitamin K1 (μg)	234.87	7.39	0.09	0.42	0	2.08	0.14	0	0.47	0.59	4.21	0	4.93	255.2
Water (g)	229.15	168.3	38.67	147.64	10.1	13.03	71.44	1.34	546.66	21.53	10.07	1492.43	248.76	2999.12
Added sugar (g)	0	0.33	0.46	0.44	0.01	0	0.02	0	8.99	0	0	6.53	15.82	32.59
Free sugar (g)	0	0.33	0.46	0.44	0.01	0	0.02	0	8.99	0	0	6.53	19.84	36.62
